# Supplementary material for: Super-Enhancer-Associated Gene 3-Hydroxybutyrate Dehydrogenase 1 Increases Intramuscular Fat Deposition of Yaks (Bos grunniens)
Source: Foods. 2026 May 20;15(10):1811. doi: 10.3390/foods15101811 (PMC13205416; doi:10.3390/foods15101811)
Supplement: Supplementary file 1 [file foods-15-01811-s001.zip › Supplementary Materials.xlsx]

## Sheet: Table S1
Table S1 Primers utilized in this study
Gene	Reference in GenBank	Primer sequence (5¢-3¢)	Tm/°C
BDH1	XM_005902845	F: GGAGGAGCCTGACCATTCTG	60℃
		R: GCCTAATCCACCAGTGAGACA
C/EBPα	XM_005893918	F: GTGGACAAGAACAGCAACGATA	60℃
		R: GCGGTCATTGTCACTGGTCAG
FASN	XM_005905364	F: CCTAAAATACGGCGTGCACG	58℃
		R: CAGCAAACTCGAACTTGGGC
CCNB1	XM_005889358	F: AATCGGTGACTTTGCCTTTG	62℃
		R: AGGGCGACCCAGACTAAAAT
CCND1	XM_014482632	F: GATCAGATGTGACCCGGACT	60℃
		R: TCCTCCTCCTCTTCCTCCTC
CCNE1	XM_005899541	F: GTGGCATTTAAGTCCCCTGA	58℃
		R: AGGATACTGAGGCAGGAGCA
Ki67	XM_005889857	F:AGAGCCAACACTCCGAAGAA	60℃
		R: GCTGAGCTTTCCCTATGACG
E1	F: AAGTGCAGGTGCCAGAACATTTCTCTATCGATAGGTACCGAGCTCTTACGCGTCTCCAAACTCACCA		60℃
	R: CTGACTAATTGAGATGCAGATCGCAGATCTCTTTTTTTTTCTTGCTGAAATACAGAAAAAAGAAAAGGG
E2	F:AAGTGCAGGTGCCAGAACATTTCTCTATCGATAGGTACCGAGCTCTTACGCGTATTAAGTGTGGTCAGTA		60℃
	R: CTGACTAATTGAGATGCAGATCGCAGATCTAGTGCAGTTTCTAATGATGTA
E3	F: AAGTGCAGGTGCCAGAACATTTCTCTATCGATAGGTACCGAGCTCTTACGCGTAATGTAGCTTATAAAATGATA		60℃
	R: CTGACTAATTGAGATGCAGATCGCAGATCTCAGTGCTTCATAAACGCTGCTACCATCGTCACTGTCAGC
E4	F:AAGTGCAGGTGCCAGAACATTTCTCTATCGATAGGTACCGAGCTCTTACGCGTTCCCCAAAGCCCTGTGG		60℃
	R: CTGACTAATTGAGATGCAGATCGCAGATCTCTGGAGAAGGAAATGGCAACCCACTC
E5	F: AAGTGCAGGTGCCAGAACATTTCTCTATCGATAGGTACCGAGCTCTTACGCGTTATTTAACTCATCCCTT		60℃
	R: CTGACTAATTGAGATGCAGATCGCAGATCTTTGAAAAAGTGAGGTAAAATTGGCATCTAA
Note: F. Sense primer; R. Antisense primer

## Sheet: Table S2
Table S2. Gene interference sequence in this article
Name	Sequence (5¢-3¢)
BDH1-siRNA	Sense: UGAAGAGUGAUCGCUUAAGTT
	Antisense: CUUAAGCGAUCACUCUUCATT
BDH1-siRNA-NC	Sense: UUCUCCGAACGUGUCACGUTT
	Antisense: ACGUGACACGUUCGGAGAATT

## Sheet: Table S3
GroupID	Category	Term	Description	LogP	Log(q-value)	InTerm_InList	Genes	Symbols
1_Summary	GO Biological Processes	GO:0060100	positive regulation of phagocytosis, engulfment	-5.5711	-1.62338	3/13	718,948,10347,2170,64005,9123,1731,11069,5317,84514,154,6899,2875,10994	C3,CD36,ABCA7,FABP3,MYO1G,SLC16A3,SEPTIN1,RAPGEF4,PKP1,GHDC,ADRB2,TBX1,GPT,ILVBL
1_Member	GO Biological Processes	GO:0060100	positive regulation of phagocytosis, engulfment	-5.5711	-1.62338	3/13	718,948,10347	C3,CD36,ABCA7
1_Member	GO Biological Processes	GO:1905155	positive regulation of membrane invagination	-5.5711	-1.62338	3/13	718,948,10347	C3,CD36,ABCA7
1_Member	GO Biological Processes	GO:0060099	regulation of phagocytosis, engulfment	-5.37079	-1.62338	3/15	718,948,10347	C3,CD36,ABCA7
1_Member	GO Biological Processes	GO:1905153	regulation of membrane invagination	-5.37079	-1.62338	3/15	718,948,10347	C3,CD36,ABCA7
1_Member	GO Biological Processes	GO:0097242	amyloid-beta clearance	-4.78593	-1.13543	3/23	718,948,10347	C3,CD36,ABCA7
1_Member	GO Biological Processes	GO:1905954	positive regulation of lipid localization	-3.99067	-0.476124	4/112	718,948,2170,10347	C3,CD36,FABP3,ABCA7
1_Member	GO Biological Processes	GO:0050766	positive regulation of phagocytosis	-3.27376	0	3/73	718,948,10347	C3,CD36,ABCA7
1_Member	GO Biological Processes	GO:1905952	regulation of lipid localization	-3.18706	0	4/182	718,948,2170,10347	C3,CD36,FABP3,ABCA7
1_Member	GO Biological Processes	GO:0045807	positive regulation of endocytosis	-2.92785	0	3/96	718,948,10347	C3,CD36,ABCA7
1_Member	GO Biological Processes	GO:0050764	regulation of phagocytosis	-2.86434	0	3/101	718,948,10347	C3,CD36,ABCA7
1_Member	GO Biological Processes	GO:0006909	phagocytosis	-2.31441	0	3/158	948,10347,64005	CD36,ABCA7,MYO1G
1_Member	GO Biological Processes	GO:0015850	organic hydroxy compound transport	-2.25494	0	3/166	948,9123,10347	CD36,SLC16A3,ABCA7
1_Member	GO Biological Processes	GO:0060627	regulation of vesicle-mediated transport	-2.24428	0	5/530	718,948,1731,10347,11069	C3,CD36,SEPTIN1,ABCA7,RAPGEF4
1_Member	GO Biological Processes	GO:0030100	regulation of endocytosis	-1.95391	0	3/214	718,948,10347	C3,CD36,ABCA7
1_Member	Reactome Gene Sets	R-HSA-6798695	Neutrophil degranulation	-1.69387	0	4/482	718,948,5317,84514	C3,CD36,PKP1,GHDC
1_Member	GO Biological Processes	GO:0043410	positive regulation of MAPK cascade	-1.65642	0	4/495	154,948,6899,10347	ADRB2,CD36,TBX1,ABCA7
1_Member	GO Biological Processes	GO:1901653	cellular response to peptide	-1.53208	0	3/310	154,948,2875	ADRB2,CD36,GPT
1_Member	GO Biological Processes	GO:0006631	fatty acid metabolic process	-1.50054	0	3/319	718,948,10994	C3,CD36,ILVBL
1_Member	GO Biological Processes	GO:0006869	lipid transport	-1.42772	0	3/341	948,2170,10347	CD36,FABP3,ABCA7
1_Member	GO Biological Processes	GO:0019216	regulation of lipid metabolic process	-1.41822	0	3/344	718,2170,10347	C3,FABP3,ABCA7
1_Member	GO Biological Processes	GO:0010876	lipid localization	-1.31716	0	3/378	948,2170,10347	CD36,FABP3,ABCA7
2_Summary	GO Biological Processes	GO:0046395	carboxylic acid catabolic process	-3.90727	-0.476124	5/224	275,2875,9123,10994,112817,4835,718,948,3418	AMT,GPT,SLC16A3,ILVBL,HOGA1,NQO2,C3,CD36,IDH2
2_Member	GO Biological Processes	GO:0046395	carboxylic acid catabolic process	-3.90727	-0.476124	5/224	275,2875,9123,10994,112817	AMT,GPT,SLC16A3,ILVBL,HOGA1
2_Member	GO Biological Processes	GO:0044282	small molecule catabolic process	-3.8861	-0.476124	6/362	275,2875,4835,9123,10994,112817	AMT,GPT,NQO2,SLC16A3,ILVBL,HOGA1
2_Member	GO Biological Processes	GO:0016054	organic acid catabolic process	-3.87135	-0.476124	5/228	275,2875,9123,10994,112817	AMT,GPT,SLC16A3,ILVBL,HOGA1
2_Member	GO Biological Processes	GO:0032787	monocarboxylic acid metabolic process	-3.14869	0	6/498	718,948,3418,9123,10994,112817	C3,CD36,IDH2,SLC16A3,ILVBL,HOGA1
2_Member	GO Biological Processes	GO:1901605	alpha-amino acid metabolic process	-3.05067	0	4/198	275,2875,10994,112817	AMT,GPT,ILVBL,HOGA1
2_Member	GO Biological Processes	GO:1901606	alpha-amino acid catabolic process	-2.99498	0	3/91	275,2875,112817	AMT,GPT,HOGA1
2_Member	GO Biological Processes	GO:0009063	amino acid catabolic process	-2.76938	0	3/109	275,2875,112817	AMT,GPT,HOGA1
2_Member	GO Biological Processes	GO:0072329	monocarboxylic acid catabolic process	-2.7468	0	3/111	9123,10994,112817	SLC16A3,ILVBL,HOGA1
2_Member	KEGG Pathway	hsa01200	Carbon metabolism	-2.70292	0	3/115	275,2875,3418	AMT,GPT,IDH2
2_Member	GO Biological Processes	GO:0006520	amino acid metabolic process	-2.49632	0	4/281	275,2875,10994,112817	AMT,GPT,ILVBL,HOGA1
2_Member	Reactome Gene Sets	R-HSA-71291	Metabolism of amino acids and derivatives	-1.32279	0	3/376	275,2875,112817	AMT,GPT,HOGA1
3_Summary	Reactome Gene Sets	R-HSA-71406	Pyruvate metabolism and Citric Acid (TCA) cycle	-3.63664	-0.287169	3/55	3418,9123,79944,29796,112817	IDH2,SLC16A3,L2HGDH,UQCR10,HOGA1
3_Member	Reactome Gene Sets	R-HSA-71406	Pyruvate metabolism and Citric Acid (TCA) cycle	-3.63664	-0.287169	3/55	3418,9123,79944	IDH2,SLC16A3,L2HGDH
3_Member	Reactome Gene Sets	R-HSA-1428517	The citric acid (TCA) cycle and respiratory electron transport	-3.2232	0	4/178	3418,9123,29796,79944	IDH2,SLC16A3,UQCR10,L2HGDH
3_Member	GO Biological Processes	GO:0043648	dicarboxylic acid metabolic process	-2.99498	0	3/91	3418,79944,112817	IDH2,L2HGDH,HOGA1
4_Summary	GO Biological Processes	GO:0050954	sensory perception of mechanical stimulus	-3.21408	0	4/179	6899,9750,54532,83862,1271,7134,157378	TBX1,RIPOR2,USP53,TMEM120A,CNTFR,TNNC1,TMEM65
4_Member	GO Biological Processes	GO:0050954	sensory perception of mechanical stimulus	-3.21408	0	4/179	6899,9750,54532,83862	TBX1,RIPOR2,USP53,TMEM120A
4_Member	GO Biological Processes	GO:0007517	muscle organ development	-2.35983	0	4/307	1271,6899,7134,9750	CNTFR,TBX1,TNNC1,RIPOR2
4_Member	GO Biological Processes	GO:0007605	sensory perception of sound	-2.32979	0	3/156	6899,9750,54532	TBX1,RIPOR2,USP53
4_Member	GO Biological Processes	GO:0003205	cardiac chamber development	-2.25494	0	3/166	6899,7134,157378	TBX1,TNNC1,TMEM65
4_Member	GO Biological Processes	GO:0061061	muscle structure development	-1.6312	0	4/504	1271,6899,7134,9750	CNTFR,TBX1,TNNC1,RIPOR2
5_Summary	KEGG Pathway	hsa04260	Cardiac muscle contraction	-3.05155	0	3/87	1346,7134,29796,3418,4835,948,84134	COX7A1,TNNC1,UQCR10,IDH2,NQO2,CD36,TOMM40L
5_Member	KEGG Pathway	hsa04260	Cardiac muscle contraction	-3.05155	0	3/87	1346,7134,29796	COX7A1,TNNC1,UQCR10
5_Member	GO Biological Processes	GO:0009060	aerobic respiration	-2.28427	0	3/162	1346,3418,29796	COX7A1,IDH2,UQCR10
5_Member	GO Biological Processes	GO:0022900	electron transport chain	-2.22638	0	3/170	1346,4835,29796	COX7A1,NQO2,UQCR10
5_Member	GO Biological Processes	GO:0045333	cellular respiration	-2.0692	0	3/194	1346,3418,29796	COX7A1,IDH2,UQCR10
5_Member	KEGG Pathway	hsa05415	Diabetic cardiomyopathy	-2.01575	0	3/203	948,1346,29796	CD36,COX7A1,UQCR10
5_Member	GO Biological Processes	GO:0006091	generation of precursor metabolites and energy	-1.92633	0	4/410	1346,3418,4835,29796	COX7A1,IDH2,NQO2,UQCR10
5_Member	GO Biological Processes	GO:0015980	energy derivation by oxidation of organic compounds	-1.71201	0	3/264	1346,3418,29796	COX7A1,IDH2,UQCR10
5_Member	KEGG Pathway	hsa05014	Amyotrophic lateral sclerosis	-1.35738	0	3/364	1346,29796,84134	COX7A1,UQCR10,TOMM40L
6_Summary	GO Biological Processes	GO:1990542	mitochondrial transmembrane transport	-3.00887	0	3/90	9512,84134,286097,1346,10058,29796,83862,117155,51537,9123,10347	PMPCB,TOMM40L,MICU3,COX7A1,ABCB6,UQCR10,TMEM120A,CATSPER2,MTFP1,SLC16A3,ABCA7
6_Member	GO Biological Processes	GO:1990542	mitochondrial transmembrane transport	-3.00887	0	3/90	9512,84134,286097	PMPCB,TOMM40L,MICU3
6_Member	GO Biological Processes	GO:0034220	monoatomic ion transmembrane transport	-2.85369	0	7/778	1346,9512,10058,29796,83862,117155,286097	COX7A1,PMPCB,ABCB6,UQCR10,TMEM120A,CATSPER2,MICU3
6_Member	GO Biological Processes	GO:0098662	inorganic cation transmembrane transport	-2.72393	0	6/603	1346,9512,10058,29796,117155,286097	COX7A1,PMPCB,ABCB6,UQCR10,CATSPER2,MICU3
6_Member	GO Biological Processes	GO:0098655	monoatomic cation transmembrane transport	-2.65303	0	6/623	1346,9512,10058,29796,117155,286097	COX7A1,PMPCB,ABCB6,UQCR10,CATSPER2,MICU3
6_Member	GO Biological Processes	GO:0098660	inorganic ion transmembrane transport	-2.41902	0	6/695	1346,9512,10058,29796,117155,286097	COX7A1,PMPCB,ABCB6,UQCR10,CATSPER2,MICU3
6_Member	GO Biological Processes	GO:0006812	monoatomic cation transport	-2.2079	0	6/769	1346,9512,10058,29796,117155,286097	COX7A1,PMPCB,ABCB6,UQCR10,CATSPER2,MICU3
6_Member	GO Biological Processes	GO:0070588	calcium ion transmembrane transport	-1.97597	0	3/210	9512,117155,286097	PMPCB,CATSPER2,MICU3
6_Member	GO Biological Processes	GO:0007005	mitochondrion organization	-1.80763	0	4/445	1346,9512,51537,84134	COX7A1,PMPCB,MTFP1,TOMM40L
6_Member	GO Biological Processes	GO:0006816	calcium ion transport	-1.72936	0	3/260	9512,117155,286097	PMPCB,CATSPER2,MICU3
6_Member	Reactome Gene Sets	R-HSA-382551	Transport of small molecules	-1.69302	0	5/728	9123,9512,10058,10347,286097	SLC16A3,PMPCB,ABCB6,ABCA7,MICU3
6_Member	GO Biological Processes	GO:0030001	metal ion transport	-1.32862	0	4/630	9512,10058,117155,286097	PMPCB,ABCB6,CATSPER2,MICU3
7_Summary	GO Biological Processes	GO:0048704	embryonic skeletal system morphogenesis	-2.94098	0	3/95	3212,6899,10265,4669,11173,1271,10347	HOXB2,TBX1,IRX5,NAGLU,ADAMTS7,CNTFR,ABCA7
7_Member	GO Biological Processes	GO:0048704	embryonic skeletal system morphogenesis	-2.94098	0	3/95	3212,6899,10265	HOXB2,TBX1,IRX5
7_Member	GO Biological Processes	GO:0048706	embryonic skeletal system development	-2.56128	0	3/129	3212,6899,10265	HOXB2,TBX1,IRX5
7_Member	GO Biological Processes	GO:0048562	embryonic organ morphogenesis	-2.43689	0	4/292	3212,4669,6899,10265	HOXB2,NAGLU,TBX1,IRX5
7_Member	GO Biological Processes	GO:0048705	skeletal system morphogenesis	-1.89039	0	3/226	3212,6899,10265	HOXB2,TBX1,IRX5
7_Member	GO Biological Processes	GO:0048568	embryonic organ development	-1.7916	0	4/450	3212,4669,6899,10265	HOXB2,NAGLU,TBX1,IRX5
7_Member	GO Biological Processes	GO:0001501	skeletal system development	-1.62292	0	4/507	3212,6899,10265,11173	HOXB2,TBX1,IRX5,ADAMTS7
7_Member	GO Biological Processes	GO:0048598	embryonic morphogenesis	-1.43622	0	4/581	3212,4669,6899,10265	HOXB2,NAGLU,TBX1,IRX5
7_Member	GO Biological Processes	GO:0007610	behavior	-1.37772	0	4/607	1271,4669,6899,10347	CNTFR,NAGLU,TBX1,ABCA7
8_Summary	GO Biological Processes	GO:0045444	fat cell differentiation	-2.66064	0	3/119	154,2170,83862	ADRB2,FABP3,TMEM120A
8_Member	GO Biological Processes	GO:0045444	fat cell differentiation	-2.66064	0	3/119	154,2170,83862	ADRB2,FABP3,TMEM120A
9_Summary	KEGG Pathway	hsa04261	Adrenergic signaling in cardiomyocytes	-2.34539	0	3/154	154,7134,11069	ADRB2,TNNC1,RAPGEF4
9_Member	KEGG Pathway	hsa04261	Adrenergic signaling in cardiomyocytes	-2.34539	0	3/154	154,7134,11069	ADRB2,TNNC1,RAPGEF4
10_Summary	GO Biological Processes	GO:0140013	meiotic nuclear division	-2.22638	0	3/170	1731,5889,643376,51537,117155	SEPTIN1,RAD51C,BTBD18,MTFP1,CATSPER2
10_Member	GO Biological Processes	GO:0140013	meiotic nuclear division	-2.22638	0	3/170	1731,5889,643376	SEPTIN1,RAD51C,BTBD18
10_Member	GO Biological Processes	GO:0048285	organelle fission	-2.17379	0	4/347	1731,5889,51537,643376	SEPTIN1,RAD51C,MTFP1,BTBD18
10_Member	GO Biological Processes	GO:1903046	meiotic cell cycle process	-2.1001	0	3/189	1731,5889,643376	SEPTIN1,RAD51C,BTBD18
10_Member	GO Biological Processes	GO:0022412	cellular process involved in reproduction in multicellular organism	-1.87061	0	4/426	1731,5889,117155,643376	SEPTIN1,RAD51C,CATSPER2,BTBD18
10_Member	GO Biological Processes	GO:0051321	meiotic cell cycle	-1.78793	0	3/247	1731,5889,643376	SEPTIN1,RAD51C,BTBD18
10_Member	GO Biological Processes	GO:0000280	nuclear division	-1.49368	0	3/321	1731,5889,643376	SEPTIN1,RAD51C,BTBD18
11_Summary	GO Biological Processes	GO:1901136	carbohydrate derivative catabolic process	-2.21935	0	3/171	4669,56953,112817	NAGLU,NT5M,HOGA1
11_Member	GO Biological Processes	GO:1901136	carbohydrate derivative catabolic process	-2.21935	0	3/171	4669,56953,112817	NAGLU,NT5M,HOGA1
12_Summary	Reactome Gene Sets	R-HSA-109582	Hemostasis	-1.96357	0	5/621	948,5889,9123,11069,54863,2170,81796	CD36,RAD51C,SLC16A3,RAPGEF4,TOR4A,FABP3,SLCO5A1
12_Member	Reactome Gene Sets	R-HSA-109582	Hemostasis	-1.96357	0	5/621	948,5889,9123,11069,54863	CD36,RAD51C,SLC16A3,RAPGEF4,TOR4A
12_Member	Reactome Gene Sets	R-HSA-76002	Platelet activation, signaling and aggregation	-1.71632	0	3/263	948,11069,54863	CD36,RAPGEF4,TOR4A
12_Member	GO Biological Processes	GO:0015849	organic acid transport	-1.69075	0	3/269	948,2170,9123	CD36,FABP3,SLC16A3
12_Member	GO Biological Processes	GO:0015711	organic anion transport	-1.4634	0	3/330	948,9123,81796	CD36,SLC16A3,SLCO5A1
13_Summary	GO Biological Processes	GO:0071695	anatomical structure maturation	-1.95938	0	3/213	718,11173,117155	C3,ADAMTS7,CATSPER2
13_Member	GO Biological Processes	GO:0071695	anatomical structure maturation	-1.95938	0	3/213	718,11173,117155	C3,ADAMTS7,CATSPER2
13_Member	GO Biological Processes	GO:0021700	developmental maturation	-1.6992	0	3/267	718,11173,117155	C3,ADAMTS7,CATSPER2
14_Summary	GO Biological Processes	GO:0016311	dephosphorylation	-1.88527	0	3/227	51657,79948,333926	STYXL1,PLPPR3,PPM1J
14_Member	GO Biological Processes	GO:0016311	dephosphorylation	-1.88527	0	3/227	51657,79948,333926	STYXL1,PLPPR3,PPM1J
15_Summary	GO Biological Processes	GO:0097435	supramolecular fiber organization	-1.49086	0	4/558	948,5317,11173,64005	CD36,PKP1,ADAMTS7,MYO1G
15_Member	GO Biological Processes	GO:0097435	supramolecular fiber organization	-1.49086	0	4/558	948,5317,11173,64005	CD36,PKP1,ADAMTS7,MYO1G
16_Summary	Reactome Gene Sets	R-HSA-373076	Class A/1 (Rhodopsin-like receptors)	-1.44376	0	3/336	154,718,79948	ADRB2,C3,PLPPR3
16_Member	Reactome Gene Sets	R-HSA-373076	Class A/1 (Rhodopsin-like receptors)	-1.44376	0	3/336	154,718,79948	ADRB2,C3,PLPPR3
17_Summary	GO Biological Processes	GO:0009100	glycoprotein metabolic process	-1.40883	0	3/347	4669,10402,11173	NAGLU,ST3GAL6,ADAMTS7
17_Member	GO Biological Processes	GO:0009100	glycoprotein metabolic process	-1.40883	0	3/347	4669,10402,11173	NAGLU,ST3GAL6,ADAMTS7

## Sheet: Table S4
SYMBOL	baseMean	log2FoldChange	lfcSE	stat	pvalue	padj	L-IMF_R1.RLE	L-IMF_R2.RLE	L-IMF_R3.RLE	H-IMF_R1.RLE	H-IMF_R2.RLE	H-IMF_R3.RLE	L-IMF_R1.TPM	L-IMF_R2.TPM	L-IMF_R3.TPM	H-IMF_R1.TPM	H-IMF_R2.TPM	H-IMF_R3.TPM	group
ABCA7	185.448	1.06951914165286	0.433877920929338	2.46502320136969	0.0137004379865374	0.687300100538953	80.6895028315756	65.6377768082268	212.59942231261	275.821837699733	144.994065233638	332.946174278416	0.644857697330369	0.488463779831579	1.42595796836795	2.71213571464847	0.980330412281552	2.45155767584769	Up-regulated
ABCB6	4012.77515597361	0.587085663721831	0.269196241874157	2.18088358007717	0.0291920285012546	0.852466907473997	2039.15323822513	4315.93627812864	3267.06988359157	4611.81207729457	4691.4367622187	5151.24269638304	41.8678164451143	82.515802275344	56.2971835148035	116.50323154135	81.4913881005211	97.4459283342214	Up-regulated
ABHD18	638.443162997185	1.24592272268997	0.247378441782661	5.03650485350134	4.74109094391154e-07	0.00100408404373807	391.493513738385	381.708917438611	363.11228766667	958.724779914505	686.524930083514	1049.09454914142	16.8760736769412	15.3218357391258	13.136678853205	50.8483	25.0367847155145	41.6660863573954	Up-regulated
ADAMTS7	311.748112459895	0.6565581988797	0.315802925953788	2.07901239957408	0.0376162107958734	0.8982834430203	212.183507445995	180.756339210348	333.009714595858	400.872895949451	274.609972033406	469.05624552431	1.49854212541833	1.1887280844304	1.97384038505894	3.48337272273676	1.64077502333435	3.05213326449457	Up-regulated
ADRB2	1562.1713344423	0.696070459516374	0.244130833466521	2.85121895351179	0.00435519681797569	0.45361873742637	1222.29654289313	1323.86346762439	1031.01312767531	1657.59168701222	2470.39130841252	1667.87187303622	24.6006355277932	24.811018671858	17.4153310384096	41.0471704524393	42.0640315683665	30.9281302413373	Up-regulated
AMT	310.160006640706	0.715572028631319	0.340307450548917	2.10272219276157	0.0354900609240417	0.873172074624665	159.386672259902	194.893706522889	349.94241194819	401.759782887392	270.216212480871	484.76125374499	6.83665292936324	7.78432570888871	12.5975446469482	21.2028339307252	9.80569391717489	19.1575808515557	Up-regulated
BDH1	162.629	1.46577060855934	0.434286659737304	3.37512234303022	0.000737828823196355	0.205473886991568	112.566837283556	103.000818991371	44.2131541977552	400.872895949451	155.978464114974	159.144083302891	3.4979103354523	2.98037245442136	1.15304830879554	15.3264235577199	4.1005135264567	4.55627514984786	Up-regulated
BTBD18	35.3376915660291	1.64528275041787	0.751870892981071	2.18825168759298	0.0286512739522534	0.85077754715668	5.97700020974634	17.1668031652285	28.2211622538863	74.4985027870661	6.59063932880173	79.5720416514454	0.0996235574349339	0.266440264841666	0.39477665794716	1.52778499704458	0.0929355173845273	1.22196991434682	Up-regulated
C3	1781.85737021618	0.82426586296202	0.251928754276802	3.2718212945886	0.00106857095659124	0.237940586363845	1347.8135472978	1513.7081143928	997.147732970649	1793.28538851723	2302.33000552807	2736.8594325905	13.4231197235097	14.037747936395	8.33452681931943	21.9739927989676	19.3984317305883	25.112929425499	Up-regulated
C3orf84	74.5126	0.93470638777996	0.428140440452413	2.18317705935992	0.0290227734773673	0.852466907473997	42.8351681698488	54.529845348373	56.4423245077726	149.883892512073	65.9063932880173	77.4780405553547	1.37886611480919	1.63450985416946	1.52484011905535	5.93625444181901	1.79483516236744	2.29784901458964	Up-regulated
CATSPER2	5.59886160774901	2.54882583516076	1.24633057462366	2.04506403602463	0.0408485453230054	0.92068170475313	1.99233340324878	1.0098119508958	1.88141081692575	6.20820856558884	10.9843988813362	11.5170060284987	0.0431383972844036	0.0203598301208114	0.0341887656847756	0.165388081555673	0.201211910816563	0.229753862378204	Up-regulated
CCDC18	169.089740152556	0.774724943219552	0.387959885516747	1.99692022846035	0.0458338493663118	0.928755112096672	137.471004824166	96.9419472859965	140.165105860969	328.148167038267	107.647109037095	204.16510686884	1.62093334990017	1.06438181073407	1.38704884724005	4.76058095491732	1.07382082538706	2.21797582622658	Up-regulated
CD36	2552.86558374785	0.803967824801645	0.280960658249627	2.86149608920456	0.00421646705666049	0.450240730159536	2098.92324032259	1914.60345889843	1565.33379968223	4623.3416074878	2177.10785828084	2937.88353781521	28.9050516544173	24.5520458859997	18.0918072509694	78.3373901240677	25.3648640895223	37.2763178841086	Up-regulated
CEP19	59.0041927587266	0.87289640568297	0.423019663253322	2.06348896164726	0.0390661954841761	0.906763580389648	42.8351681698488	33.3237943795613	48.9166812400696	86.0280329803025	56.0204342948147	86.9010454877627	3.96239995625772	2.87040999993282	3.79762969152633	9.79115099900143	4.38409247177918	7.40634729154248	Up-regulated
CISD1	763.930037371883	0.654315459793531	0.240403679304055	2.72173646296808	0.00649399069511531	0.54363786590931	525.976018457678	564.484880550751	690.477769811751	1048.30036064657	773.30168124607	981.039513518478	85.1834176208137	85.1281284583115	93.8505049599894	208.88669268782	105.953052243265	146.38509348206	Up-regulated
CMC2	607.334939164218	0.736392766309327	0.249802579137878	2.94789897226352	0.00319941604845362	0.381581528105287	348.658345568536	468.55274521565	549.37195854232	707.735776477128	787.581399791807	782.109409389865	75.5236503290594	94.5089740987982	99.8727921311277	188.620972312206	144.329052113832	156.088769169258	Up-regulated
COX7A1	9240.13463628258	0.752848384330093	0.303171630267232	2.48324153439585	0.0130192776925662	0.686456272362814	7676.46060271755	5790.2617264365	7180.40438279714	7264.49090867688	9488.32375369823	18040.8664433692	1642.2864181608	1153.50033521181	1289.24238514612	1912.18092664907	1717.3261045292	3556.03891325695	Up-regulated
EFHC1	100.47412653344	1.10882068457129	0.350542284757252	3.16316	0.00156067524349775	0.277988118792143	72.7201692185805	48.4709736429983	69.6122002262529	117.069075808247	150.486264674306	144.486075630256	1.42660307683571	0.885445170476704	1.14612353854279	2.82570218132629	2.49758650219878	2.61153294177253	Up-regulated
FASTKD1	295.635189174987	0.601998787466954	0.280243052675729	2.14813099457466	0.0317033506129692	0.862643418070662	248.045508704473	199.942766277368	256.812576510365	453.199225287985	294.381890019811	321.429168249918	4.80444256298125	3.60619318918534	4.17470432371402	10.8003	4.82389813074933	5.73611909754811	Up-regulated
GHDC	711.566124032559	0.596097098245561	0.267703830184664	2.2267036591683	0.0259670857227634	0.831379694524301	385.516513528639	589.730179323145	724.343164516415	802.632678836843	890.834749276368	876.339458713945	11.0059412294078	15.6772257210981	17.3550698338941	28.1927190203757	21.5157631012098	23.050365070548	Up-regulated
GPT	2696.78848892615	0.757434004409079	0.294196131371801	2.57458859461291	0.0100359380513612	0.637633324093233	1367.73688133029	1920.66233060381	2725.22356831695	2479.73587848377	3181.08191603497	4506.29035878712	24.3842379545675	31.8852115680279	40.7761822543374	54.3936217689211	47.9796287597107	74.0196519966819	Up-regulated
H-FABP	7989.43101030731	1.69779161634315	0.244096706925217	6.9554056575753	3.51548976425952e-12	4.46713284344457e-08	4691.94516465088	3470.72367522885	3132.54901018138	11947.2539410067	9939.78254772115	14754.3317230548	109.626881967215	75.5119745782804	61.4270705488666	343.453661301713	196.479126333967	317.617859863101	Up-regulated
HOGA1	62.3830912698319	0.918228198428242	0.43159367596515	2.12752931649162	0.0333761281327267	0.866489926139182	44.8275015730975	38.3728541340403	46.094565014681	49.6656685247107	102.154909596427	93.1830487760347	0.547695432972195	0.436566434914826	0.472652654999783	0.746597948418653	1.05591565692039	1.04894505069407	Up-regulated
HOXB2	73.2713114981268	0.887601938295783	0.421752519603961	2.10455633822714	0.0353299456508142	0.873172074624665	68.7355024120829	41.4022899867277	44.2131541977552	100.218223987363	61.5126337354828	123.546064669349	3.35525593413609	1.8819174055613	1.81131438555393	6.01903911081346	2.54029565077482	5.55641526088502	Up-regulated
IDH2	27558.4819409928	0.678739770969568	0.251863760038349	2.69486872929326	0.0070416366730877	0.552333809906947	15927.7093922724	26433.8474385993	21216.6697824717	28039.817429951	32037.0977773052	41695.7498253574	609.295563600798	941.600599445931	681.160891991127	1319.73214728271	1036.81974721803	1469.5613402003	Up-regulated
ILVBL	1285.49287692663	0.679205874055582	0.310513871402514	2.18736081253883	0.028716194544496	0.85077754715668	638.542855741234	1282.46117763766	1044.18300339379	1571.56365403192	1042.41945383881	2133.78711691639	16.153713405106	30.2105202883146	22.1695428988205	48.915919424434	22.3100339746555	49.7341442174651	Up-regulated
IRX5	93.0690496336897	4.3566936505347	1.61444094830307	2.69857727228363	0.00696365692728821	0.551760637865672	1.99233340324878	21.2060509688117	2.82211622538863	334.356375603856	3.29531966440087	194.742101936432	0.0493450652119357	0.489072412825835	0.0586616672766646	10.1888986250813	0.0690485656794522	4.44388489687871	Up-regulated
ITGAD	357.415811831868	0.987927559999734	0.343566029318055	2.8755100204775	0.00403375341790348	0.434380548146606	235.095341583356	181.766151161243	301.966436116583	509.073102378285	255.936493935134	660.657345816606	1.95863532721517	1.4101140034635	2.11137817927371	5.21825901808397	1.80391959781798	5.07115710770268	Up-regulated
L2HGDH	957.244481660414	0.728568482685896	0.241899810897957	3.0118604887758	0.00259651899988776	0.347716367338811	599.692354377883	714.946861234224	846.634867616589	1007.50356150127	1187.41351907245	1387.27572616007	22.4450416528695	24.9170900655206	26.5941338258573	46.3953457177861	37.5983939163487	47.8383209784893	Up-regulated
LKAAEAR1	2.68525905471818	4.89415676546028	2.29686420634384	2.13079935328472	0.0331056756671934	0.866489926139182	0	0	0	3.54754775176505	0	12.564006576544	0	0	0	0.400198320801382	0	1.06135454270335	Up-regulated
MCRIP2	2580.45250802952	0.746633987057776	0.283289566046447	2.63558590412525	0.00839921624958524	0.576912653424214	1411.56821620176	1790.39658893825	2579.41423000521	2660.66081382379	2696.66992536804	4344.00527384009	151.617963423297	179.072824605125	232.523940923428	351.620528761957	245.048461523191	429.89299564091	Up-regulated
MEGF6	128.649489941213	0.960102910847059	0.417189048007129	2.3013617338072	0.0213711929841434	0.775688551272092	60.7661687990878	51.5004094956856	149.572159945597	161.41342270531	134.009666352302	214.635112349293	0.661718978285614	0.522220686661808	1.36697413060895	2.16265529518108	1.23459143988708	2.1534447924718	Up-regulated
METTL24	97.629754544775	0.920028547806887	0.364564234955895	2.52363907259907	0.0116147108998716	0.666683825074536	72.7201692185805	54.529845348373	75.2564326770301	123.277284373835	96.6627101557587	163.332085495072	3.04633211411333	2.12710186501505	2.64584130247046	6.35391423394829	3.42575843776067	6.30398415331701	Up-regulated
MICU3	243.129934664401	0.799646826464995	0.270166932973871	2.95982494105721	0.00307813897977228	0.376095307845831	159.386672259902	186.815210915722	186.25967087565	360.076096804153	286.692810802875	279.549146328104	3.70739299793657	4.04632265870809	3.63607848523734	10.3049724658971	5.64168488788448	5.99095461839365	Up-regulated
MTFP1	443.254863174041	0.685315451881674	0.323070929055989	2.12125384937655	0.0339004458414393	0.866746409068751	277.930509753205	281.737534299927	460.004944738347	556.964997027113	341.614805209556	741.276388016097	27.2104580362326	25.6847884020696	37.7972257194656	67.0908744245164	28.2951312877112	66.8653361903111	Up-regulated
MYO1G	242.133068855177	0.811290760441516	0.346539801956793	2.34111855509939	0.0192260608964423	0.750497910268073	259.999509123966	97.9517592368923	169.326973523318	272.274289947968	288.889690579143	364.356190719776	4.31563716166053	1.51396658864834	2.3588283450904	5.5605141685485	4.05676490549039	5.57211134919259	Up-regulated
NAGLU	501.477737888047	0.636148150842511	0.291501451514429	2.18231555121784	0.0290862520591421	0.852466907473997	290.880676874322	405.94440426011	480.70046372453	423.931956335924	720.576566615656	686.832359517739	6.79334798493195	8.82809916993142	9.4219615218045	12.1815083213741	14.237197996545	14.7788613682089	Up-regulated
NQO2	176.084024933822	0.813143139224324	0.304643979863571	2.66915873272294	0.00760415040588687	0.558567539309055	138.46717152579	99.9713831386839	144.868632903283	264.292307506496	191.12854053525	217.77611399343	5.95900892851802	4.00621793036981	5.23238115356312	13.9941865630228	6.95870073091712	8.63492752126536	Up-regulated
NT5M	906.228396212711	0.656896131254926	0.287159943558752	2.28756184833463	0.0221630498116536	0.786407405401602	601.684687781132	714.946861234224	793.014659334205	678.468507525066	1415.88901580424	1233.3666455974	27.4383667962417	30.3595071061475	30.3506718696974	38.0675488243867	54.6253	51.8206355474912	Up-regulated
PHLDA3	690.005569812338	0.637210878511368	0.251025434133123	2.53843153667625	0.0111350587154175	0.666683825074536	473.179183271585	610.936230291957	536.20208282384	856.73278205126	655.768613215772	1007.21452721961	66.1266984447986	79.5021264318311	62.8894073295877	147.310097221757	77.5313304647121	129.686398014273	Up-regulated
PKP1	120.940957489165	1.10703510992534	0.449802290555104	2.46115934305078	0.013848884396776	0.687300100538953	58.773835395839	117.138186303912	54.5609136908468	281.14315932738	98.859589932026	115.170060284987	0.577266410439384	1.07132787567124	0.449750531997966	3.39747052628564	0.821460075729286	1.04220484332149	Up-regulated
PLPPR3	30.5205249001578	1.33283738338422	0.559661222033107	2.38150747436522	0.0172419408604877	0.737657503101849	10.9578337178683	23.2256748706033	17.8734027607947	42.5705730211806	34.0516365321423	54.4440284983574	0.248219653742567	0.48990453105079	0.339794619122827	1.18647031578763	0.652566611502728	1.13627368689418	Up-regulated
PMPCB	1000.48755653128	0.735107917930013	0.233913230155257	3.14265215970081	0.00167424668861507	0.279929640424101	841.760862872609	747.26084366289	664.138018374791	1397.73381419543	1329.11226464168	1022.91953544029	29.648076435798	24.5082144775408	19.631972169667	60.5714799934873	39.6045295002295	33.1948340741534	Up-regulated
PPM1J	661.432887562411	0.642393560793167	0.301896009602931	2.12786370259771	0.0333483858201653	0.866489926139182	315.784844414932	599.828298832103	634.035445303979	802.632678836843	620.618536795497	995.697521191113	8.59062467972615	15.1946978332394	14.475874044941	26.8649614526971	14.2834660280937	24.956410799445	Up-regulated
RAD51C	56.7288008521501	0.888009253994289	0.420197252713902	2.11331523054699	0.0345737959867099	0.872501452690815	35.862001258478	38.3728541340403	45.1538596062181	72.7247289111835	58.217314071082	90.0420471318987	1.66609	1.66004484411312	1.76058394443209	4.15701982290873	2.28818760385524	3.85416817182759	Up-regulated
RAPGEF4	107.226406200874	0.866763806526718	0.384502135081388	2.25424965805001	0.0241804663933135	0.802745278280508	105.593670372185	56.5494692501646	65.8493785924014	153.431440263838	93.3673904913579	168.567088235299	1.3467837266026	0.671614651306136	0.704870688007879	2.40774371232387	1.00746645777719	1.9808609776693	Up-regulated
RIPOR2	519.687784193703	0.960672733358189	0.276932800394447	3.46897417709228	0.000522449667875729	0.163224307343497	370.574013004273	352.424370862633	335.831830821247	938.326380341856	506.381	614.589321702611	4.34092029960628	3.8441864105236	3.30161557323852	13.5237364732006	5.01833296120622	6.63304737669773	Up-regulated
SEPTIN1	373.469524862983	0.736764356195422	0.36452427230377	2.02116679786264	0.0432625014579681	0.926825620930236	338.696678552293	206.001637982743	295.381498257343	252.76277731326	389.946160287436	758.028396784822	6.99833053242251	3.96356368541092	5.12229512966453	6.42587913850352	6.81653331653624	14.4307939393239	Up-regulated
SLC16A3	3961.38414043344	1.01748889319082	0.356522074006625	2.8539295807303	0.00431821019926765	0.453483446298297	1174.48054121516	3129.40723582608	3554.92573858121	5305.35766276463	3400.76989366169	7203.3637705519	40.2754845403518	99.9283427573158	102.311223153088	223.844040782355	98.6615	227.589139011877	Up-regulated
SLCO5A1	831.516022130045	0.719443856958043	0.216936428829724	3.31638102848435	0.000911914050381438	0.224649318600302	623.600355216868	607.90679443927	653.790258881699	1138.76282831658	979.808380215191	985.227515710659	10.2203866199224	9.27747136704947	8.99284715547863	22.9630818959953	13.5855592591597	14.8771157050164	Up-regulated
SNAI3	348.880359729665	0.83561862369301	0.382554195498621	2.18431436258035	0.028939156102803	0.852466907473997	98.6205034608146	360.503	292.559382031955	402.646669825333	375.666441741699	563.28629484839	4.35227245165766	14.8145763216165	10.8357926202226	21.8629565670735	14.0257683252745	22.9033643062738	Up-regulated
SPATA4	5.05339703662823	3.18978323602017	1.50045802270417	2.12587302527228	0.0335138334873997	0.866489926139182	0	3.02943585268739	0	7.98198244147136	9.8859589932026	9.42300493240801	0	0.133562710710568	0	0.464984524373737	0.395991637598826	0.411057394612569	Up-regulated
ST3GAL6	3528.2978998354	0.778701753627464	0.272714875733698	2.85536955596018	0.00429867772598724	0.453483446298297	2208.50157750127	1934.79969791635	3651.81839565289	3589.23143784829	4721.09463919831	5064.34165089528	49.7457586866625	40.5813051395365	69.0343615511926	99.4708271911363	89.9655940748569	105.099966795668	Up-regulated
STYXL1	381.279771094049	0.912106001943007	0.291908375170519	3.12463114979212	0.0017802814046056	0.282775447604042	197.241006921629	250.433363822158	346.179590314339	570.268301096232	382.257	541.299283339438	3.28652368464918	3.88564747621053	4.84104155746246	11.6910820509686	5.38853236086402	8.30994682942087	Up-regulated
TBX1	523.885958960598	4.49650373179604	1.05195461879889	4.27442748141558	1.9162906206174e-05	0.0261285123044254	38.8505013633512	47.4611616921025	47.0352704231438	1163.59566257894	77.9892320574872	1768.38392564857	1.31577732355514	1.49677247533759	1.33692551154961	48.4868292569107	2.23457952109514	55.1802375368578	Up-regulated
TMEM120A	1035.72553695262	0.983774775397428	0.321075730325101	3.06399606847058	0.00218401780249468	0.308359046847777	617.623355007122	648.299272475102	821.235821588091	1616.79488786692	686.524930083514	1823.87495469497	19.0553949452549	18.6252209264592	21.2647325386304	61.3740938444304	17.9195028883742	51.8454372300543	Up-regulated
TMEM65	332.456025687179	0.847739824014586	0.269205765631375	3.14904037076012	0.00163807564274244	0.278760337554945	224.137507865488	240.335	248.346227834199	543.661692957994	360.288283307828	377.967197844366	16.3884955506097	16.3634045071395	15.2398226244828	48.9090473133815	22.2869217583047	25.4624328741586	Up-regulated
TNNC1	291639.115117963	0.760383548411557	0.210070818178996	3.6196533864292	0.000294997903693579	0.131619637665743	223486.014842625	222515.092815742	203543.251345338	302916.233653838	403992	393382.186913237	23906.0724609851	22164.044241797	18273.1064195742	39867.2564703327	36559.9800883585	38769.8220824572	Up-regulated
TOMM40L	716.061003774166	0.622281185018734	0.311477948584411	1.99783383654234	0.0457346776424912	0.928755112096672	451.263515835849	503.896163497003	736.572334826432	731.681723801542	600.846618809091	1272.10566587508	22.0902105562963	22.9690132842881	30.260969057609	44.0684485670589	24.8833389298682	57.3738583836356	Up-regulated
UQCR10	7695.84573208279	0.839622503229075	0.2506436099782	3.34986598422398	0.000808506677388714	0.205473886991568	4676.00649742489	5072.28542934959	6804.12221941199	8730.51501709379	8166.90056827348	12725.244660943	1246.62158995905	1259.20046922616	1522.40232978809	2863.75145778502	1842.01094726547	3125.69729252708	Up-regulated
USP53	1454.29508077701	0.646607609756603	0.239726061750233	2.69727707131941	0.0069909075860843	0.551760637865672	1060.91753722998	1249.1373832581	1091.21827381694	1881.97408231136	2101.31550599962	1341.20770204607	10.8720368472347	11.9198598014043	9.38509586384875	23.7289677918333	18.2178009723319	12.6632903104359	Up-regulated
ZBTB32	62.9642563286245	1.15788157789103	0.538075036280434	2.15189611080111	0.031405537646931	0.860065014826621	16.9348339276146	45.4415377903109	54.5609136908468	101.105110925304	35.1500764202759	124.593065217395	0.597684983692295	1.49339975926888	1.61610968490512	4.39036304479968	1.0495256980216	4.05141293617466	Up-regulated
ZNF277	274.987729451323	0.609334133351758	0.305235027749591	1.99627853278898	0.0459036133800544	0.928755112096672	174.329172784268	241.345056264095	237.998468341108	455.859886101809	271.314652369005	269.079140847651	5.82819166526504	7.51335341266641	6.67783546029388	18.7512858870921	7.67383408836207	8.28829167246463	Up-regulated
